# Supplementary material for: Distinctive phenotypes and functions of innate lymphoid cells in human decidua during early pregnancy
Source: Nat Commun. 2020 Jan 20;11:381. doi: 10.1038/s41467-019-14123-z (PMC6971012; doi:10.1038/s41467-019-14123-z)
Supplement: Supplementary file 4 — Source Data [file 41467_2019_14123_MOESM4_ESM.xlsx]

## Sheet: Fig 2C
Subsets	c3	c6	c7	c9	c1 c2	c5 c8	c10 11 12 13
1	6.07	5.28	14.5	26.7	7.61	20.1	19.7
2	2.85	1.52	13.2	9.95	4.7	8.99	58.8
3	12.3	6.47	8.43	13.7	2.78	19.5	36.8
4	9.59	13.2	3.42	24.8	9.67	19.1	20.3
5	9.01	7.15	7.32	12.1	26.3	9.72	28.4
6	5.57	6.71	15.2	23.3	2.5	18.8	28
7	16.5	9.29	18.7	13.7	3.45	34.4	3.95
8	13.5	7.31	18	9.99	4.74	17.3	29.2
9	12.9	14.7	2.8	19.2	3.01	28.7	18.7
10	13.5	6.74	5.09	19.4	29.8	16.1	9.39
11	11.8	5.82	26.4	10.5	3.1	10.3	32.2
12	1.26	2.3	7.06	18.8	6.06	25.7	38.7
Mean	9.57	7.21	11.7	16.8	8.64	19.1	27

## Sheet: Fig3A
CD107a	dNK1	dNK2	dNK3	dNKp	dILC3	pb-like		Ki67	dNK1	dNK2	dNK3	dNKp	dILC3	pb-like		XCL1	dNK1	dNK2	dNK3	dNKp	dILC3	pb-like
1	8.29	19.3	22.92	3.85	10.5	14		1	4.52	0.76	0.51	53.5	0.22	0.44		1	19.35	52.72	41.6	0.23	4.28	2.97
2	23.9	42.5	58.4	1.81	6.7	33.4		2	15.6	3	1.65	61.4	0.93	0.94		2	29.35	59.8	71.9	3.27	32.19	31.29
3	17.77	59.65	66.47	2.23	-8.6	60.72		3	10.5	3.99	6.34	78	6.67	1.13		3	19.9	60.3	81.5	0.61	38.1	82.5
4	5.66	13.76	29.7	-0.48	16.4	13.78		4	10	1.56	0.9	78.4	0.8	0.55		4	-0.68	4.98	8.56	-0.84	1	-0.45
5	12.3	22.9	40.63	-0.13	16.2	2.83		5	4.15	0.44	0.39	40.7	0	0.12		5	10.77	22.42	23.64	2.48	4.15	0.7
6	21.14	39.3	45.99	-3.48	15.1	30.75		6	5.11	0.3	0.42	38.1	0	0.29		6	31.6	61.3	56.52	9.05	28.22	15.22
7	13.47	35.37	50.46	1.5	16.2	16.91		7	6.61	3.34	3.05	27.4	1.95	1.44		7	31.22	73.7	80.96	4.87	52.12	13.82
8	4.63	58.96	65.35	0.98	-3.2	22.08		8	7.01	1.27	0.68	24.6	0.49	0.75		8	5.45	75.79	81.97	1.21	18.06	16.7
9	22.79	60.7	66.2	2.86	-3	43.68		9	13.4	2.6	2.2	38.7	0.38	0.78		9	14.84	53.6	65.02	2.37	10.26	12.2
10	16.8	51.9	61.09	8.67	-12.9	40.38		10	2.8	0.92	1.54	21.9	0	0.11		10	20.8	74.9	81.69	8.7	14.5	28.76
11	18.89	38.81	56.97	-5.52	1.4	31		11	22.1	4.76	3.92	82.1	0	0		11	46.44	70.9	81.47	-0.39	19.37	23.1
12	20.51	39.34	59.61	2	-2	29.1		12	12	3.89	3.3	81.6	1.03	1.51		12	40.28	60.7	59.8	8.15	1.71	4.65
GM-CSF	dNK1	dNK2	dNK3	dNKp	dILC3	pb-like		MIP1a	dNK1	dNK2	dNK3	dNKp	dILC3	pb-like
1	13.65	37.69	32.28	0.91	22.7	2.6		1	4.78	14.63	11.04	0.28	0.39	3.86
2	13.93	56.83	71.87	2	27	22.2		2	20.36	41.82	39.99	2.7	20.5	21.81
3	25.51	84.29	89.66	1.26	32.4	62.12		3	19.38	62.51	57.17	1.56	8.59	43.13
4	0.13	5.63	8.6	-0.21	0.4	-0.62		4	-1.32	0.72	3.11	-3.18	4.53	2.3
5	4.03	13.71	21.57	-1.43	17.7	0.21		5	4.59	7.02	16.96	1.46	4.29	1.85
6	19.19	49.66	46.8	6.28	37.4	10.21		6	8.17	12.01	16.93	1.39	6.7	7.46
7	28.02	71.7	82.54	4.84	33.1	-8.65		7	12.55	30.95	24.94	0.99	-0.26	4.85
8	3.99	70.28	70.6	0.13	20.9	17.8		8	1.81	28.52	32.42	-1.09	-1.4	15.18
9	13.26	47.5	63.9	1.74	23.9	27.85		9	16.42	34.68	36.57	1.75	5.6	11.23
10	15.1	57.9	67.9	9	40.1	29.51		10	12.6	38.77	46.29	9.17	2.5	25.96
11	30.44	57.07	67.07	-2.96	11.1	20.6		11	14.77	24.81	28.27	-13.23	-2.6	2.9
12	22.72	44.69	54.2	6.21	15.4	6.71		12	11.95	20.29	29.4	0.35	1.2	1.74
IFNg	dNK1	dNK2	dNK3	dNKp	dILC3	pb-like		MIP1b	dNK1	dNK2	dNK3	dNKp	dILC3	pb-like
1	2.32	8.05	7.5	0.27	1.74	3.75		1	19.94	52.76	44.41	-0.61	2.59	10.53
2	5.41	22.25	41.5	1.86	8.8	37.19		2	40.75	69.5	76.8	4.37	17.27	55.21
3	20.75	66.46	73.3	0.66	10.49	90.56		3	22.42	72.5	80.8	1.44	4.76	83.51
4	-1.54	-0.68	-6.71	-0.85	-9.62	-0.35		4	3.76	10.48	17.33	-8.1	2.65	1.06
5	1.22	2.81	8.3	0.17	5.07	0.27		5	23.28	25.3	32.7	5.8	3.44	1.7
6	4.49	12.64	22	2.21	10.7	15.7		6	47	61.5	63.53	8.7	6.29	43.1
7	7.14	23.89	50.5	1.68	4.79	40.07		7	27.7	66.8	77.54	7.74	5.24	32.9
8	3.27	36.65	54.4	-1.17	11.01	15.56		8	5.5	68.5	75.85	1.88	8	28.08
9	1.7	17.82	39.2	1.21	7.99	33.62		9	29.54	60.5	62.4	2.1	9.09	43.85
10	8	17.04	45.7	6.49	1	42.99		10	18.5	62.28	72.74	6.79	5.8	25.65
11	6.95	17.7	33.9	0	5.4	30.8		11	54.42	70.9	74.4	-0.39	6.9	56.5
12	1.81	11.54	20.1	0.68	-0.15	0.58		12	43.48	53.2	43.7	8.27	3.92	2.1

## Sheet: Fig3B
dNK1
		CD107+	CD107-	CD107-	CD107+	CD107+	CD107-	CD107+
		IFN-	IFN+	IFN-	IFN+	IFN-	IFN+	IFN+
		Cyto-	Cyto-	Cyto+	Cyto-	Cyto+	Cyto+	Cyto+
1		8.25	0.79	18.9	0	12.2	23.5	36.3
2		28.4	4.15	52.8	0.48	12.1	1.21	0.79
3		11.2	3.08	59.7	0.37	19.2	3.64	2.8
4		4.89	1.78	54.3	0.25	28.1	6.23	4.55
5		19.3	9.3	34.6	0.55	14	8.75	13.4
6		14.4	1.85	60.1	0.33	13.4	6.57	3.34
7		6.41	1.08	51.4	0.17	18.9	13.6	8.49
8		8.93	0.97	42.8	0.097	37.3	3.3	6.6
9		9.5	1.64	36.1	0.55	27.3	8.31	16.6
10		7.64	2.17	34.9	0.42	40.6	4.87	9.42
11		3.79	0	55.8	0.25	22.2	8.59	9.34
12		5.07	0.23	58.6	0.038	29.7	2.81	3.49
dNK2
		CD107+	CD107-	CD107-	CD107+	CD107+	CD107-	CD107+
		IFN-	IFN+	IFN-	IFN+	IFN-	IFN+	IFN+
		Cyto-	Cyto-	Cyto+	Cyto-	Cyto+	Cyto+	Cyto+
1		0.33	0.082	9.17	0	16.1	21.3	53
2		29.8	2.44	41.6	0.47	23	1.35	1.4
3		18.1	2.46	39.9	0.84	29.7	3.87	5.02
4		3.98	0.51	37.2	0.17	39.5	7.45	11.2
5		1.91	0.36	12.3	0.36	39.1	13.3	32.7
6		4.31	0.5	60.5	0.091	20.8	8.51	5.31
7		1.38	0.43	42.2	0	25.2	16.4	14.5
8		4.1	0.27	18.9	0.27	50.3	4.64	21.6
9		1.52	0	27.5	0	47.6	6.64	16.8
10		1.93	0.29	21.9	0.048	45.9	7.66	22.3
11		2.63	0.24	42.2	0	31.5	9.07	14.3
12		3.49	0.12	40.1	0.2	39.1	5	12
dNK3
		CD107+	CD107-	CD107-	CD107+	CD107+	CD107-	CD107+
		IFN-	IFN+	IFN-	IFN+	IFN-	IFN+	IFN+
		Cyto-	Cyto-	Cyto+	Cyto-	Cyto+	Cyto+	Cyto+
1		0.18	0.12	3.69	0	5.08	24.2	66.7
2		34.9	4.82	26.1	2.59	25.1	2.78	3.67
3		11.8	6.45	20.4	2.52	29.9	10.2	18.7
4		3.21	1.17	25.3	1.07	27.9	15.3	26.1
5		2.34	0.71	7.5	0.26	17.2	16.7	55.2
6		4.82	5.64	41.4	1.07	16.1	18.2	12.8
7		1.62	0.41	11.4	0.1	13.4	28.9	44.2
8		2.55	0.2	10.2	0.2	29	10	47.8
9		0.62	0.49	14.1	0.12	26.8	12.7	45.3
10		2.34	0.35	10.3	0.23	23.3	12.6	50.8
11		2.01	0.2	13.9	0.2	19.3	19.7	44.8
12		3.16	0.33	18.2	0.15	34.4	11.7	32.1
pbNK		CD107a+ IFNg- Cyto-	CD107a- IFNg+ Cyto-	CD107a-IFNg- Cyto +	CD107a+ IFNg+ Cyto -	CD107a+ IFNg- Cyto +	CD107a- IFNg+ Cyto+	CD107a+ IFNg+ Cyto+
1		1.33	0.53	2.4	1.33	0.27	31.5	62.7
2		50.9	0.94	24.5	0	22.6	0	0.94
3		14.5	3.62	71	1.45	7.25	2.17	0
4		11.1	2.26	39.5	1.65	21.2	9.26	15
5		28.8	3.38	42.8	1.35	13.3	4.28	6.08
6		5.52	4.29	13.2	2.15	14.4	19.3	41.1
7		3.88	2.33	21.7	0	21.7	16.3	34.1

## Sheet: Fig3C
	CD103+												CD103-
CD107a	37.45	23.49	12.63	36.6	21.55	19.5	37.96	10.46	15.55	22.65	19.86	10.78	19.05	16.32	7.48	19.9	15.9	21.03	15.12	5.26	10.84	20.63	11.59	3.9
GMCSF	23.51	25.39	30.87	24.23	34.18	20.51	63.64	3.38	5.25	20.85	51.45	8.81	10.76	14.44	11.35	10.65	27.98	25.08	20.97	-0.09	3.41	18.81	21.8	3.41
IFNg	2.59	5.23	6.52	9	6.5	0.82	45.39	-3.82	1.98	6.28	11.02	6.52	1.85	8.57	2.63	4.51	8.62	3.3	18.37	-1.11	1.14	4.23	6.57	3.04
MIP1a	31.7	24.79	11.7	34.98	18.52	11.39	54.29	0.22	6.58	10.27	28.98	4.02	12.82	11.83	4.1	15.77	11.7	12.41	16.06	-1.44	3.74	7.79	8.43	1.56
MIP1b	58.8	40.88	49.27	66.9	70.32	47.3	56.9	11.51	33.83	59.1	53.8	12.2	22.79	16.8	15.89	32.62	43.69	40.19	20.33	3.19	18.99	44.1	22.01	4.82
XCL1	31.35	39.13	44.73	52.03	56.46	39.72	54	4.24	14.83	38.65	59.46	11.35	10.72	19.29	15.77	22.2	39.04	40.72	17.38	-1.04	9.19	29.7	23.87	4.85

## Sheet: Fig3D
	CD103+						CD103-
CD107a	10.9	14.7	24.3	16.52	22.5	17.79	10.9	13	18	11.77	21.9	6.95
GMCSF	7.66	5.82	6.79	7.17	8.2	5.03	6.22	6.07	2.07	7.29	4.49	3.34
IFNg	8.33	4.22	5.54	6.1	6.39	9.53	2.76	3.89	0.66	4.61	2.69	1.45
MIP1a	-0.97	6.24	7.14	8.92	3.16	8.6	2.03	4.06	3	6.26	2.54	3.92
MIP1b	32	21.6	23.5	23.7	26.69	28.8	15.36	18.38	11.2	16.26	11.46	10.8
XCL1	30.76	19.04	20.4	17.67	19	23.73	11.74	15.56	9.44	13.83	4.5	13.14

## Sheet: Fig 4A
CD57 Blood	0	1	2	3+		CD16 Blood	0	1	2	3+		DNAM-1 Blood	0	1	2	3+
1	21.5	44.8	57.7	62.9		1	82.4	95.2	97.4	97.4		1	81.4	88.1	92.5	94.7
2	30.1	51.1	57.4	68.1		2	69.3	71.8	86.3	93.8		2	83.8	87.9	93.5	97.2
3	26.3	41.7	51.8	59.5		3	89.5	93.6	95.2	96.5		3	90.4	95.4	97.7	98.8
4	43.4	74.9	83.7	80.6		4	44.7	59.8	69.9	77.6		4	77.7	87.8	92.5	96.9
5	50.4	50.8	62	60.3		5	65.7	84.3	82.6	77.3		5	82.1	80.7	84.9	84.1
6	50.7	68.8	69.7	65.3		6	85.5	97.1	98.3	100		6	61.6	86.3	89	92.9
7	43.5	55.3	68.9	73.9		7	79	93	96.8	100		7	75.7	87.1	91.8	91.6
8	43.9	46.1	56.7	59		8	45.2	58.8	66.7	72.1		8	77.5	84.4	88.6	90.2
						9	60.8	82	85.3	89.3		9	80.4	83.2	89	94.2
CD57 Decidua	0	1	2	3+		CD16 Decidua	0	1	2	3+		DNAM-1 Decidua	0	1	2	3+
1	2.96	8.03	1.32	0.5		1	7.03	10.7	2.3	2.01		1	1.83	0.62	0.61	0.5
2	2.9	5.98	5.56	2.14		2	14.7	17.6	11.4	3.04		2	7.52	4.91	5.37	3.61
3	8.34	7.55	2.72	3.47		3	14.9	13	6.04	2.08		3	15.7	11	14	22.2
4	0.86	1.62	2.13	3.26		4	2.53	2.92	3.54	4.98		4	7.81	7.72	7.96	9.2
5	1	1.59	1	0.65		5	3.04	3.06	2.24	1.29		5	14.4	9.79	12.4	14.6
6	3.46	5.91	8.41	4.85		6	3.37	5.24	9.06	5.34		6	21.5	14.3	18.1	18.9
7	1.48	2.13	1.52	0.58		7	3.28	3.15	1.7	0.63		7	4.85	1.94	2.25	1.8
8	6.76	12.8	4.11	0.28		8	8.1	15.8	4.61	0.28		8	4.87	3.1	3.24	3.09
9	18.8	24.2	10.4	1.09		9	29.8	31.8	14.9	1.83		9	6.13	5.32	4.35	5.48
10	0.54	0.35	1.06	0		10	3.61	1.92	1.92	0		10	4.05	2.5	3.36	1.69
11	0.61	3.3	4.42	1.74		11	10.5	9.11	7.62	2.17		11	11.6	9.01	11.4	10.4
12	1.9	4.7	7.39	7.16		12	2.77	5.83	8	7.16		12	17.5	8.39	10.2	9.21
13	1.43	7.8	9	2.63		13	3.03	9.19	9.94	2.7		13	11.9	9.09	11.3	11.1
14	7.09	22.3	18.1	2.11		14	16.9	25.9	18.1	2.11		14	12.6	17.8	18.3	12.2
15	1.61	1.34	0.23	0		15	1.38	0.72	0.38	0.074		15	9.18	5.82	5.89	6.07
16	1.97	2.76	2.24	0.28		16	9.11	5.97	3.22	0.56		16	8.87	3.87	4.54	7.77
17	1.08	2.22	2.05	0.7		17	2.91	4.32	2.97	0.7		17	3.55	1.6	4.11	2.11
18	1.49	1.54	1.54	0.64		18	5.15	3.91	2.22	0.53		18	7.91	1.4	1.64	2.98
19	3.24	3.57	1.89	0.52		19	12.6	9.31	4.73	2.71		19	2.67	5.15	12.2	15.1

## Sheet: Fig4B
LILRB1 Blood	0	1	2	3+		Ki-67 Blood	0	1	2	3+		NKp30 Blood	0	1	2	3+		GzmB% Blood	0	1	2	3+		GzmB MSI Blood	0	1	2	3+
1	19.7	32.3	37.1	41.3		1	5.96	5.73	8.26	13.6		1	69.3	74.3	75.6	78.1		1	91.4	98.6	99.5	99.6		1	57.3	66.9	82.7	92.1
2	26.9	41.6	41.5	41.9		2	10.1	9.38	13.5	14.1		2	61	57.2	63.8	72.5		2	92.4	97.8	99.5	100		2	32.9	33.3	40.1	46.3
3	15.2	20.6	21	22.6		3	4.21	5.98	9.07	12.1		3	69.3	66.6	62.4	65.8		3	97.3	98.9	99.5	99.6		3	49.2	50.9	56.8	60.6
4	38.8	57.1	61.2	66.3		4	5.24	4.37	6.05	6.12		4	36.3	31.7	29.9	40.8		4	79.3	94.2	95.8	98		4	25.1	27.2	28	22.8
5	33.5	24.1	27.2	24.4		5	3.19	3.15	3.91	6.6		5	78.8	97.8	98.7	99.6		5	98.6	98.8	99	98.1		5	23.7	20.8	21	20.7
6	59.6	60.3	61.7	64.6		6	1.28	0.89	2.35	1.77		6	36.6	43.3	45.6	43.4		6	98	99.2	99.4	97.9		6	15.3	17.8	20.3	25.1
7	43.2	50	53.3	51.6		7	5.72	6.55	8.73	6.32		7	38.2	33.8	36.8	45.3		7	96.1	98.4	99.1	99.3		7	17.4	20.6	22.7	23
8	24.6	27.1	33	37.2		8	10.7	10.7	11.6	15.3		8	85.9	93.9	95.5	95.9		8	95.9	97.2	97.4	96.6		8	11.1	11.5	12.2	12
9	55.2	51.5	54.9	52		9	5.91	5.84	7.59	11.9		9	61.4	80.6	84.9	90.5
LILRB1 Decidua	0	1	2	3+		Ki-67 Decidua	0	1	2	3+		NKp30 Decidua	0	1	2	3+		GzmB% Decidua	0	1	2	3+		GzmB MSI Decidua	0	1	2	3+
1	5.74	13.5	16.3	17.6		1	7.31	8.95	12.9	14.1		1	61.5	51	50.3	52.8		1	89.8	96.1	95.6	98		1	34.6	40.5	41.1	44.2
2	3.87	9.32	21.8	49.7		2	21.1	25.9	25.8	26.6		2	37.3	38.7	38.8	50.5		2	77.9	89.7	93.6	96.7		2	23	26	35.5	60.2
3	4.66	7.99	13.4	22.9		3	8.21	8.88	14.2	27.8		3	25.4	27.9	33.4	42.4		3	74.6	87.1	93.8	97.9		3	13.2	16.9	22.2	34.9
4	17.1	30.2	32.1	29.5		4	16.7	19	21.7	22.2		4	53.6	50.4	49	48.3		4	93.9	98.3	98	98.3		4	62.9	64.2	65.6	68.3
5	10	23.8	38	51.7		5	6.93	9.06	18.4	27		5	63.1	60.1	65.8	71.8		5	92.8	95.7	95.4	96.2		5	44.6	47.2	58.9	81.6
6	7.17	18.4	33.8	53.4		6	13.7	19	20.7	20.9		6	45	41.7	53.2	67		6	80.3	89.2	89.8	92.7		6	28.4	38	42.9	74.1
7	17.6	56.8	71.3	77.2		7	5.48	13.2	19	20.8		7	71.2	79.2	83.4	86.2		7	83.4	95.1	96.8	97.8		7	29.7	72.4	88.5	95.5
8	10.2	38.6	61.7	81		8	0.94	4.55	6.41	5.06		8	48.8	52.7	62	72.4		8	80.4	91.6	93.8	96.1		8	18.1	29.8	39.2	45.2
9	23.7	41.5	54.9	85.1		9	1.21	3.58	8.04	7.53		9	46.1	43.8	49.2	71.4		9	64.5	78.8	84.6	93.6		9	9.51	13	16.9	20.5
10	10.2	31.4	43.4	50.3		10	7.03	11.4	18.9	20.3		10	51	53.4	56.1	54.8		10	72.4	92.8	94	95.5		10	27.4	43.1	49.1	51.5
11	4.07	11.4	17.4	38.6		11	11.1	18.1	19.5	21.5		11	67.5	63	65.2	72.7		11	89.8	96.4	95.7	96.1		11	109	133	172	225
12	4.71	6.43	12.6	28.9		12	13.7	17.7	25.4	33.8		12	74.5	63.4	60.6	65.2		12	90	96.8	95.2	94.6		12	125	101	97.6	122
13	4.76	12.6	22.4	36.8		13	10.2	9.38	13.6	26.9		13	78.3	72.5	69.8	71.2		13	95	96	94.6	94		13	137	125	145	195
14	4.59	14.2	27.8	35.9		14	8.05	9.75	16.7	28.3		14	73.5	69.2	70	76.4		14	91.5	97.1	98.1	97.5		14	68.7	108	155	172
15	5.89	26.8	34	39.9		15	17.9	24.4	28.8	28.7		15	71.4	73.2	73.7	77.1		15	93	97.6	97.8	98.2		15	147	199	247	272
16	8.36	32.5	53.6	74.6		16	14.5	33.4	44.6	60.7		16	56.6	50.5	61.2	78.1		16	76.9	92.6	94.7	97.5		16	28.6	32.8	44.5	61.1
17	11.9	42.8	57.5	71.8		17	5.46	11.4	32.6	37.3		17	54.2	64.8	72.4	81.7		17	73.2	87.7	92.9	91.5		17	20.3	30.2	42.4	44.9
18	8.33	22.6	40.3	69.1		18	10.6	22.2	27.8	35.1		18	59.4	59.5	61.7	76.1		18	81	95.8	96.7	98.4		18	42.6	61.1	74.6	101
19	4.51	10.3	27.3	45		19	5.93	10.5	18.2	31.4		19	66.6	71.4	77	83.6		19	94.6	98.5	99	99.7		19	80.1	107	144	168

## Sheet: Fig4C
NKG2A Blood	0	1	2	3+
1	64	44.3	26.2	16.1
2	60	37.5	22.9	16.2
3	52.6	22.9	10.5	4.67
4	66.7	43.2	27.1	19.4
5	47	45.8	29.8	19.1
6	64.9	26.7	14	11.5
7	80.5	54.7	42.1	38.9
8	63.7	52.6	36.4	27.9
9	36.6	27.9	14.5	10.1
NKG2A Decidua	0	1	2	3+
1	85.7	85.5	90.1	87.4
2	74.8	81.2	83.1	92.7
3	81.4	87.4	94.1	97.2
4	87.7	93.1	91	85.6
5	83.2	88.9	91.6	94.7
6	74.2	81.8	80.9	85.4
7	80.2	91.2	94.3	95.7
8	83.1	86.2	92.3	96
9	77.2	74.6	86.7	98
10	80.9	94.1	96.9	98.9
11	81.1	88.9	89.3	90.9
12	73.7	84.6	80.5	85.7
13	83.3	79.9	79.8	91.4
14	78.7	64.2	72.8	85.2
15	79.3	95.3	98.3	98.3
16	77.1	88.9	94	96
17	77.3	91.4	96.3	96.5
18	78.8	89.6	92.5	95.1
19	88.3	92.6	96.7	99.4

## Sheet: Fig4D
NKG2D Blood	0	1	2	3+		CD161 Blood	0	1	2	3+		Tbet Blood	0	1	2	3+
1	87.5	92.2	90.9	90.7		1	86.2	95.8	95.8	95.1		1	92.9	98.9	99.5	99.3
2	89.5	90.3	95.5	95.9		2	89	79.4	90.1	95.3		2	90.4	94.6	97.2	97.8
3	93.1	94.9	95.6	94.6		3	91.5	88.3	85.2	84.8		3	95.2	97.5	97.9	99.2
4	83.7	84.2	82	82.7		4	79.7	88.2	90.6	87.8		4	72.5	84.7	90.8	90.8
5	84.3	94.5	95.7	95.8		5	78.3	91	92.6	94.4		5	90.6	94.1	96.1	95.1
6	96.4	97.5	97.7	97.3		6	89.4	95.6	96.6	96.5		6	94.7	98.8	99.4	100
7	68.1	67.8	68.3	81.1		7	89.4	91.6	92	91.6		7	95.8	98.9	99.4	97.9
8	75.5	82.6	86.4	86.4		8	87.6	93.7	91.7	93.5		8	92	98.2	99.3	99.7
9	78.7	91.2	94.4	96		9	77.5	90.6	91.2	95.4		9	91.4	97.8	98.8	98.8
NKG2D Decidua	0	1	2	3+		CD161 Decidua	0	1	2	3+		Tbet Decidua	0	1	2	3+
1	84.3	88	87.2	92.5		1	79.5	57.3	48.5	53.8		1	42.6	35.9	26.9	29.1
2	88.2	92.5	82.5	72.2		2	90.8	90.8	90.5	94.3		2	57.4	51.4	40.4	27.2
3	91.7	92	87.8	79.9		3	91.1	82.5	71.1	64.6		3	53.8	38.5	27.5	33.3
4	86.6	90.9	91.4	92.3		4	84.1	78	77.8	81.4		4	50.4	39.8	36.2	39.5
5	91.5	94.1	92.2	90.1		5	88.1	83.7	78.1	73.5		5	66.8	56.8	52.8	51.6
6	81	76.1	70.2	65.5		6	82.5	72.1	78.6	78.6		6	49.2	31.2	32.2	30.1
7	86.7	80.3	79.3	84.4		7	85.4	70.3	64.5	61		7	48.3	29.3	21.6	16.8
8	84.9	82.9	77.7	76.9		8	92.7	87.8	87.8	94.3		8	32.9	28.7	18.1	13.4
9	90.6	92.2	91.1	91.2		9	87.9	73.4	62.2	56.7		9	42.2	39.1	30	20.8
10	75.2	73.2	70.9	66.1		10	87.3	70.6	62.5	60.5		10	36.9	30.1	25.5	23.2
11	76	70.3	67.1	56		11	87.4	73.8	68	65.9		11	67.1	53.6	45.3	36
12	84.3	92.1	90.5	74.9		12	94.8	86.8	83.9	87		12	83.4	61.6	51.7	34.3
13	88	90.2	85.2	79.5		13	95.6	89.3	86.3	82.1		13	69	64.7	56	38.5
14	75.4	70.9	56.1	50.2		14	88.7	70	70	81		14	75.1	67	47.2	25.7
15	75.1	64.2	55.6	56.1		15	84.7	73.3	67.2	66.7		15	61.3	34.3	21.8	21.3
16	83.4	86.9	83.2	82.2		16	94	87.2	87.3	86		16	42.2	32.9	32.2	29.5
17	80.1	79	77.2	77.5		17	92.3	81	69.6	66.9		17	31.9	25.3	23.5	21.1
18	80.8	76.2	67.6	59.9		18	75.9	50.1	42.2	42.5		18	47.3	38.1	27.2	21.5
19	90.1	89.1	78.6	74.5		19	93.8	88.4	81.9	79.6		19	64.8	64.6	60	59.4

## Sheet: Fig5A
SSC	0	1	2	3
1	45881	49934	52188	56546
2	45329	49683	55367	64036
3	40191	45319	54717
4	45537	46081	52191	58204
5	56128	63168	69568	77376
6	68715	72193	76402	80477
7	53136	60805	74480	81822
8	59121	66231	73799	78865
9	98037	107356	117252	127113
10	58859	70509	78025
11	55908	65889	75354	84402

[truncated: 20 more sheets: Fig5B, Fig5C, Fig5D, Fig5F, Fig5I, Fig6A, Fig6B, Fig6C, Fig6D, FigS1B, FigS2B, FigS2E, FigS2F, FigS5, FigS7, FigS8A, FigS8B, FigS9A, FigS9B, FigS10B]
